# Supplementary material for: The Link between ADHD Symptoms and Antisocial Behavior: The Moderating Role of the Protective Factor Sense of Coherence
Source: Brain Sci. 2022 Oct 3;12(10):1336. doi: 10.3390/brainsci12101336 (PMC9599088; doi:10.3390/brainsci12101336)
Supplement: Supplementary file 1 [file brainsci-12-01336-s001.zip]

Archive with 1 entries (1 files):
- brainsci-1916537-supplementary.pdf
